# Supplementary material for: Characterizing the Clinical, Vascular, and Functional Phenotype of Metabolic Acidosis in Kidney Transplantation: A Cross-Sectional Study
Source: J Clin Med. 2026 Mar 8;15(5):2052. doi: 10.3390/jcm15052052 (PMC12986342; doi:10.3390/jcm15052052)
Supplement: Supplementary file 1 [file jcm-15-02052-s001.zip]

Archive with 1 entries (1 files):
- jcm-4163234-supplementary.pdf
